# Supplementary material for: Stability and Ultrafast Dynamics of Luminescent Biquinoxen-Bis-σH-Adducts
Source: Molecules. 2025 Oct 16;30(20):4115. doi: 10.3390/molecules30204115 (PMC12566332; doi:10.3390/molecules30204115)
Supplement: Supplementary file 1 [file molecules-30-04115-s001.zip]

Archive with 1 entries (1 files):
- molecules-3769513-supplementary.pdf
